# Supplementary material for: Prognostic and therapeutic roles of specific genotypes through target-gene sequencing on gastroenteropancreatic neuroendocrine carcinoma
Source: Oncologist. 2026 May 8;31(6):oyag185. doi: 10.1093/oncolo/oyag185 (PMC13215382; doi:10.1093/oncolo/oyag185)
Supplement: oyag185_Supplementary_Data [file oyag185_supplementary_data.zip]

Archive with 9 entries (9 files):
- FigureS4 .tif
- FigureS5.tif
- FigureS6.bmp
- FigureS7.bmp
- Supplement Figure Legend.docx
- Table Supplement.docx
- FigureS1.tiff
- FigureS2.tif
- FigureS3.tif
